# Supplementary material for: Cellular senescence in white matter microglia is induced during ageing in mice and exacerbates the neuroinflammatory phenotype
Source: Commun Biol. 2023 Jun 23;6:665. doi: 10.1038/s42003-023-05027-2 (PMC10290132; doi:10.1038/s42003-023-05027-2)
Supplement: Supplementary file 4 — Supplementary Data 1 [file 42003_2023_5027_MOESM4_ESM.xlsx]

## Sheet: Information
Information
	The yellow cell highlights the raw data used to generate the graphs.
	Light orange cell highlights P values.

## Sheet: Fig.1b
Fig.1b
	Image Layer	Total Flux [p/s]	Avg Radiance [p/s/cmﾂｲ/sr]	Stdev Radiance	Min Radiance	Max Radiance
Young 1	Overlay	58310	3852	4258	-4434	29460
Old 1	Overlay	420500	25580	45570	-3562	515400
Young 2	Overlay	105300	6741	7670	-5344	41130
Old 2	Overlay	266700	16810	25340	-3486	267000
Young 3	Overlay	98890	6236	7184	-3535	49170
Old 3	Overlay	295400	19090	36970	-4027	367400
Total Flux [p/s]
brain	young	old
1	58310	420500		two-tailed unpaired Student’s t-test
2	105300	266700		P = 0.0058
3	98890	295400
	young	old
average	87500	327533
SEM	14711.8	47215.9

## Sheet: Fig.1c
Fig.1c
												two-tailed unpaired Student’s t-test
	Young 1	Young 2	Young 3	Old 1	Old 2	Old 3			Young average	Old average			P value
Cx	0.405131	1.06176	1.53311	5.45077	15.741	17.5873		Cx	1	12.9264		Cx	0.0346
CC	3.17435	2.19841	1.49119	35.9136	41.8298	38.759		CC	2.28798	38.8341		CC	<0.0001
MedO	0.0614885	0.0614885	0.109307	39.3001	29.7839	25.0452		MedO	0.077428	31.3764		MedO	0.0017
Hypt	0.114742	0.0663601	1.4605	12.5226	14.0886	11.7652		Hypt	0.5472	12.7921		Hypt	0.0001
Hippo	0.350251	0.399553	0.33832	6.21804	6.43732	5.05062		Hippo	0.362708	5.90199		Hippo	0.0002
MidB	0.191639	0.127314	0.0958192	6.39285	18.3341	8.97841		MidB	0.138257	11.2351		MidB	0.0377
Stri	0.0550337	0.375389	0.0358088	11.4435	10.2422	9.82501		Stri	0.155411	10.5036		Stri	<0.0001
OlfB	0.121284	0.113162	0.347831	9.10374	11.9295	9.04086		OlfB	0.194092	10.0247		OlfB	0.0005
Cereb	0.240892	0.347831	0.315663	13.4214	25.0452	17.5873		Cereb	0.301462	18.6846		Cereb	0.0057

## Sheet: Fig.2e
Fig.2e
Cluster	Young	Old
MG	6	227
OLG	3	5
OLG/OPC	0	0
ASC	0	0
CPC	1	1
PC	0	2
VLMC	0	0
VSMC	0	2
EC	4	7
MG/CPC/EPC	1	0
NRP	2	23
ImmN/mNEUR	0	0
MAC/MNC/DC/B	0	2
NEUT	0	0
T	0	9

## Sheet: Fig.2f
Fig.2f
Young	Old
0.898146	81.2909
1.59662	54.7589
0.505233	46.6894
two-tailed unpaired Student’s t-test
P = 0.0019

## Sheet: Fig.2i
Fig.2i
Young	Old
0	42.0168
3.65854	44.2368
0	35.2792
two-tailed unpaired Student’s t-test
P = 0.0002
	Iba1+, p16+	Iba1+, p16-	Percentage of p16+ cells in Iba1 positive cells
Young1	0	81	0
Young2	3	79	3.65854
Young3	0	103	0
Old1	100	138	42.0168
Old2	142	179	44.2368
Old3	139	255	35.2792

## Sheet: Fig.2k
Fig.2k
Young	Old			cells	Young_1	Young_2	Young_3	Young_4	Old_1	Old_2	Old_3	Old_4
0.326797	18.6047			Iba+	306	368	157	312	645	514	638	747
0.271739	21.5953			Iba+, EdU+	0	1	2	1	32	30	34	27
0	25.2351			Iba+, p16+	1	1	0	1	120	111	161	135
0.320513	18.0723			Iba+, p16+, EdU+	0	0	0	0	2	2	1	1
				EdU+ (in all cell types)	48	54	48	64	81	64	97	92
two-tailed unpaired Student’s t-test
P < 0.0001				Calibration (um/pixel)	0.92052	1.10446	0.85643	0.9126	0.96424	0.96476	0.96492	1.01424
				Area (inch^2)	751.152	635.052	656.223	659.299	678.728	531.53	706.231	563.005
				Area (pixel^2)	6.92262e+06	5.85264e+06	6.04775e+06	6.0761e+06	6.25516e+06	4.89858e+06	6.50862e+06	5.18865e+06
				Area (mm^2)	5.86593	7.13924	4.43586	5.06041	5.81579	4.55941	6.05999	5.33748
				Iba1+ cells / mm2	52.1657	51.5461	35.3934	61.6551	110.905	112.734	105.281	139.954	Supplementary Fig. 4c
				cells	Young_1	Young_2	Young_3	Young_4	Old_1	Old_2	Old_3	Old_4
				Iba+, p16-	305	367	157	311	525	403	477	612
				Iba+, p16-, EdU+	0	1	2	1	30	28	33	26
				Iba+, p16+	1	1	0	1	120	111	161	135
				Iba+, p16+, EdU+	0	0	0	0	2	2	1	1
				Percentage of EdU+	Young_1	Young_2	Young_3	Young_4	Old_1	Old_2	Old_3	Old_4
				p16- MG	0	0.27248	1.27389	0.321543	5.71429	6.94789	6.91824	4.24837	Fig.2l
				p16+ MG	0	0	#DIV/0!	0	1.66667	1.8018	0.621118	0.740741	Fig.2l
					Young_1	Young_2	Young_3	Young_4	Old_1	Old_2	Old_3	Old_4
				Percentage of EdU+ MG	0	0.271739	1.27389	0.320513	4.96124	5.83658	5.32915	3.61446	Supplementary Fig. 4d
					Young_1	Young_2	Young_3	Young_4	Old_1	Old_2	Old_3	Old_4
				Percentage of p16+ MG	0.326797	0.271739	0	0.320513	18.6047	21.5953	25.2351	18.0723	Fig. 2k

## Sheet: Fig.2l
Fig.2l
p16- / Iba1+	p16+ / Iba1+			cells	Young_1	Young_2	Young_3	Young_4	Old_1	Old_2	Old_3	Old_4
5.71429	1.66667			Iba+	306	368	157	312	645	514	638	747
6.94789	1.8018			Iba+, EdU+	0	1	2	1	32	30	34	27
6.91824	0.621118			Iba+, p16+	1	1	0	1	120	111	161	135
4.24837	0.740741			Iba+, p16+, EdU+	0	0	0	0	2	2	1	1
				EdU+ (in all cell types)	48	54	48	64	81	64	97	92
two-tailed unpaired Student’s t-test
P = 0.0002				Calibration (um/pixel)	0.92052	1.10446	0.85643	0.9126	0.96424	0.96476	0.96492	1.01424
				Area (inch^2)	751.152	635.052	656.223	659.299	678.728	531.53	706.231	563.005
				Area (pixel^2)	6.92262e+06	5.85264e+06	6.04775e+06	6.0761e+06	6.25516e+06	4.89858e+06	6.50862e+06	5.18865e+06
				Area (mm^2)	5.86593	7.13924	4.43586	5.06041	5.81579	4.55941	6.05999	5.33748
				Iba1+ cells / mm2	52.1657	51.5461	35.3934	61.6551	110.905	112.734	105.281	139.954	Supplementary Fig. 4c
				cells	Young_1	Young_2	Young_3	Young_4	Old_1	Old_2	Old_3	Old_4
				Iba+, p16-	305	367	157	311	525	403	477	612
				Iba+, p16-, EdU+	0	1	2	1	30	28	33	26
				Iba+, p16+	1	1	0	1	120	111	161	135
				Iba+, p16+, EdU+	0	0	0	0	2	2	1	1
				Percentage of EdU+	Young_1	Young_2	Young_3	Young_4	Old_1	Old_2	Old_3	Old_4
				p16- MG	0	0.27248	1.27389	0.321543	5.71429	6.94789	6.91824	4.24837	Fig.2l
				p16+ MG	0	0	#DIV/0!	0	1.66667	1.8018	0.621118	0.740741	Fig.2l
					Young_1	Young_2	Young_3	Young_4	Old_1	Old_2	Old_3	Old_4
				Percentage of EdU+ MG	0	0.271739	1.27389	0.320513	4.96124	5.83658	5.32915	3.61446	Supplementary Fig. 4d
					Young_1	Young_2	Young_3	Young_4	Old_1	Old_2	Old_3	Old_4
				Percentage of p16+ MG	0.326797	0.271739	0	0.320513	18.6047	21.5953	25.2351	18.0723	Fig. 2k

## Sheet: Fig.3c
Fig.3c
	young	old	Sum
Cluster 0	487	430	917
Cluster 1	724	75	799
Cluster 2	21	627	648
Cluster 3	322	287	609
Cluster 4	87	452	539
Cluster 5	32	506	538
Cluster 6	7	493	500
Cluster 7	48	306	354
Cluster 8	0	164	164
Cluster 9	56	21	77
Cluster 10	8	52	60
Sum	1792	3413	5205
Population	Young	Old
Cluster 0	27.1763	12.5989
Cluster 1	40.4018	2.19748
Cluster 2	1.17188	18.3709
Cluster 3	17.9688	8.40902
Cluster 4	4.85491	13.2435
Cluster 5	1.78571	14.8257
Cluster 6	0.390625	14.4448
Cluster 7	2.67857	8.96572
Cluster 8	0	4.80516
Cluster 9	3.125	0.615294
Cluster 10	0.446429	1.52359

## Sheet: Fig.3g
Fig.3g
Cdkn2a-high cell number
	young	old
Cluster 0	0	0
Cluster 1	1	1
Cluster 2	0	6
Cluster 3	0	3
Cluster 4	0	0
Cluster 5	0	0
Cluster 6	0	26
Cluster 7	0	0
Cluster 8	0	17
Cluster 9	0	0
Cluster 10	0	0
sum	1	53

[truncated: 29 more sheets: Fig.3h, Fig.3i, Fig.3k, Fig.3l, Fig.4a, Fig.4d, Fig.4g, Fig.4h, Fig.4i, Fig.4j, Fig.4k, Fig.4m, Fig.4n, Fig.4o, Fig.4p, Fig.5b, Fig.5c, Fig.5d, Fig.5f, Fig.5g …]
